# Supplementary material for: Fluent molecular mixing of Tau isoforms in Alzheimer’s disease neurofibrillary tangles
Source: Nat Commun. 2022 May 27;13:2967. doi: 10.1038/s41467-022-30585-0 (PMC9142584; doi:10.1038/s41467-022-30585-0)
Supplement: Supplementary file 4 — Supplementary Data [file 41467_2022_30585_MOESM4_ESM.xlsx]

## Sheet: Antibody list
Antibody Name	Specificity	Host Species	Dilutions	Source	Validation
Primary antibodies
R2295M	Mouse tau	rabbit polyclonal	1:2000 (ICC)	In-house	https://pubmed.ncbi.nlm.nih.gov/27810929/
17025	Recombinant human tau	rabbit polyclonal	1:5000 (WB)	In-house	https://pubmed.ncbi.nlm.nih.gov/10595524/
PHF-1	pTau (phosphorylated at Ser396 and Ser404)	mouse monoclonal, IgG1	1:2000 (WB)	Gift from Dr. Peter Davies	https://pubmed.ncbi.nlm.nih.gov/1370450/
Secondary antibodies
Alexa Fluor 488 goat anti-rabbit	rabbit IgG (H+L)	goat polyclonal	1:1000 (ICC)	ThermoFisher (A32723)	https://www.thermofisher.com/antibody/product/Goat-anti-Mouse-IgG-H-L-Highly-Cross-Adsorbed-Secondary-Antibody-Polyclonal/A32723
IRDye® 800CW goat anti-mouse	mouse IgG (H&L)	goat polyclonal	1:10000 (WB)	Li-cor (926-32210)	https://www.licor.com/bio/reagents/irdye-800cw-goat-anti-mouse-igg-secondary-antibody
IRDye 680RD goat anti-rabbit	rabbit IgG (H&L)	goat polyclonal	1:10000 (WB)	Li-cor (926-68071)	https://www.licor.com/bio/reagents/irdye-680rd-goat-anti-rabbit-igg-secondary-antibody
