# Supplementary material for: Fluent molecular mixing of Tau isoforms in Alzheimer’s disease neurofibrillary tangles
Source: Nat Commun. 2022 May 27;13:2967. doi: 10.1038/s41467-022-30585-0 (PMC9142584; doi:10.1038/s41467-022-30585-0)
Supplement: Supplementary file 6 — Source data [file 41467_2022_30585_MOESM6_ESM.docx]

## Sheet: Fig1d.pathological data
Figure 1d source data for "Fluent Molecular Mixing of Tau Isoforms in Alzheimer’s Disease Neurofibrillary Tangles", Dregni et al.
All values normalized to ave. of 100% seeds (used for graph)
AD4R3R	100% seeds	10% seeds	1% seeds	Day 0	Day 7	Monomer only
repeat 1	108.275	43.9869	7.1188	55.1201	68.8674	0.220735
repeat 2	100.078	39.3448	6.28339	53.4397	87.2401	0.165486
repeat 3	91.6474	46.2862	7.83081	38.2706	68.2264	0.16808
repeat 4				57.8924	73.9909
AD4R	100% seeds	10% seeds	1% seeds	Day 0	Day 7	Monomer only
repeat 1	88.487	43.4724	8.27185	48.4953	73.1166	0.637759
repeat 2	89.9499	38.5424	5.38657	42.0535	62.2288	0.478132
repeat 3	121.563	38.6738	5.36156	46.4005	72.1634	0.485626
AD3R	100% seeds	10% seeds	1% seeds	Day 0	Day 7	Monomer only
repeat 1	111.27	44.293	4.19209	15.8833	45.0174	0.174771
repeat 2	88.1937	19.6008	1.98685	23.044	47.6649	0.481966
repeat 3	100.536	41.3261	4.92589	40.2834	86.6133	0.118264
repeat 4	100	35.0733	3.70161	21.1815	64.6492	0.281984
AD3R4R	100% seeds	10% seeds	1% seeds	Day 0	Day 7	Monomer only
repeat 1	130.182	3.57538	8.53999	27.0904	71.4089	0.846855
repeat 2	73.2797	28.3918	9.61382	20.8218	80.2675	0.295649
repeat 3	107.744	13.4668	6.44753	31.4995	79.3212	0.682329
repeat 4	88.7946	31.1124	8.20045	31.7054	57.3257	0.929748

## Sheet:  Fig1d.AD 4RN3RC stat 
Figure 1d source data for "Fluent Molecular Mixing of Tau Isoforms in Alzheimer’s Disease Neurofibrillary Tangles", Dregni et al.
Table Analyzed	AD]4RN3RC
Data sets analyzed	A : 100% seeds	B : 10% seeds	C : 1% seeds	D : Day 0	E : Day 7
ANOVA summary
F	101.8
P value	<0.0001
P value summary	****
Significant diff. among means (P < 0.05)?	Yes
R square	0.9732
Brown-Forsythe test
F (DFn	DFd)	0.9719 (5	14)
P value	0.4679
P value summary	ns
Are SDs significantly different (P < 0.05)?	No
Bartlett's test
Bartlett's statistic (corrected)
P value
P value summary
Are SDs significantly different (P < 0.05)?
ANOVA table	SS	DF	MS	F (DFn	DFd)	P value
Treatment (between columns)	22929	5	4586	F (5	14) = 101.8	P<0.0001
Residual (within columns)	630.4	14	45.03
Total	23559	19
Number of families	1
Number of comparisons per family	15
Alpha	0.05
Tukey's multiple comparisons test	Mean Diff.	95.00% CI of diff.	Significant?	Summary	Adjusted P Value
100% seeds vs. 10% seeds	56.79	38.82 to 74.76	Yes	****	<0.0001	A-B
100% seeds vs. 1% seeds	92.92	74.95 to 110.9	Yes	****	<0.0001	A-C
100% seeds vs. Day 0	48.82	32.01 to 65.63	Yes	****	<0.0001	A-D
100% seeds vs. Day 7	25.42	8.609 to 42.23	Yes	**	0.0023	A-E
100% seeds vs. Monomer only	99.82	81.84 to 117.8	Yes	****	<0.0001	A-F
10% seeds vs. 1% seeds	36.13	18.16 to 54.1	Yes	***	0.0001	B-C
10% seeds vs. Day 0	-7.975	-24.78 to 8.836	No	ns	0.6373	B-D
10% seeds vs. Day 7	-31.38	-48.19 to -14.57	Yes	***	0.0003	B-E
10% seeds vs. Monomer only	43.02	25.05 to 60.99	Yes	****	<0.0001	B-F
1% seeds vs. Day 0	-44.1	-60.91 to -27.29	Yes	****	<0.0001	C-D
1% seeds vs. Day 7	-67.5	-84.31 to -50.69	Yes	****	<0.0001	C-E
1% seeds vs. Monomer only	6.893	-11.08 to 24.86	No	ns	0.8018	C-F
Day 0 vs. Day 7	-23.4	-38.96 to -7.837	Yes	**	0.0024	D-E
Day 0 vs. Monomer only	51	34.19 to 67.81	Yes	****	<0.0001	D-F
Day 7 vs. Monomer only	74.4	57.59 to 91.21	Yes	****	<0.0001	E-F
Test details	Mean 1	Mean 2	Mean Diff.	SE of diff.	n1	n2	q	DF
100% seeds vs. 10% seeds	100	43.21	56.79	5.479	3	3	14.66	14
100% seeds vs. 1% seeds	100	7.078	92.92	5.479	3	3	23.98	14
100% seeds vs. Day 0	100	51.18	48.82	5.125	3	4	13.47	14
100% seeds vs. Day 7	100	74.58	25.42	5.125	3	4	7.014	14
100% seeds vs. Monomer only	100	0.1848	99.82	5.479	3	3	25.76	14
10% seeds vs. 1% seeds	43.21	7.078	36.13	5.479	3	3	9.325	14
10% seeds vs. Day 0	43.21	51.18	-7.975	5.125	3	4	2.2	14
10% seeds vs. Day 7	43.21	74.58	-31.38	5.125	3	4	8.658	14
10% seeds vs. Monomer only	43.21	0.1848	43.02	5.479	3	3	11.1	14
1% seeds vs. Day 0	7.078	51.18	-44.1	5.125	3	4	12.17	14
1% seeds vs. Day 7	7.078	74.58	-67.5	5.125	3	4	18.63	14
1% seeds vs. Monomer only	7.078	0.1848	6.893	5.479	3	3	1.779	14
Day 0 vs. Day 7	51.18	74.58	-23.4	4.745	4	4	6.974	14
Day 0 vs. Monomer only	51.18	0.1848	51	5.125	4	3	14.07	14
Day 7 vs. Monomer only	74.58	0.1848	74.4	5.125	4	3	20.53	14

## Sheet: Fig1d.AD 4RNC stat
Figure 1d source data for "Fluent Molecular Mixing of Tau Isoforms in Alzheimer’s Disease Neurofibrillary Tangles", Dregni et al.
Table Analyzed	[AD]4RNC
Data sets analyzed	A : 100% seeds	B : 10% seeds	C : 1% seeds	D : Day 0	E : Day 7
ANOVA summary
F	62.72
P value	<0.0001
P value summary	****
Significant diff. among means (P < 0.05)?	Yes
R square	0.9631
Brown-Forsythe test
F (DFn, DFd)	0.7906 (5, 12)
P value	0.5763
P value summary	ns
Are SDs significantly different (P < 0.05)?	No
Bartlett's test
Bartlett's statistic (corrected)
P value
P value summary
Are SDs significantly different (P < 0.05)?
ANOVA table	SS	DF	MS	F (DFn, DFd)	P value
Treatment (between columns)	21280	5	4256	F (5, 12) = 62.72	P<0.0001
Residual (within columns)	814.2	12	67.85
Total	22094	17
Data summary
Number of treatments (columns)	6
Number of values (total)	18
Tukey's multiple comparisons test	Mean Diff.	95.00% CI of diff.	Significant?	Summary	Adjusted P Value
100% seeds vs. 10% seeds	59.77	37.18 to 82.36	Yes	****	<0.0001	A-B
100% seeds vs. 1% seeds	93.66	71.07 to 116.3	Yes	****	<0.0001	A-C
100% seeds vs. Day 0	54.35	31.76 to 76.94	Yes	****	<0.0001	A-D
100% seeds vs. Day 7	30.83	8.239 to 53.42	Yes	**	0.0064	A-E
100% seeds vs. Monomer only	99.47	76.88 to 122.1	Yes	****	<0.0001	A-F
10% seeds vs. 1% seeds	33.89	11.3 to 56.48	Yes	**	0.003	B-C
10% seeds vs. Day 0	-5.42	-28.01 to 17.17	No	ns	0.9609	B-D
10% seeds vs. Day 7	-28.94	-51.53 to -6.349	Yes	*	0.0102	B-E
10% seeds vs. Monomer only	39.7	17.1 to 62.29	Yes	***	0.0008	B-F
1% seeds vs. Day 0	-39.31	-61.9 to -16.72	Yes	***	0.0009	C-D
1% seeds vs. Day 7	-62.83	-85.42 to -40.24	Yes	****	<0.0001	C-E
1% seeds vs. Monomer only	5.806	-16.78 to 28.4	No	ns	0.9484	C-F
Day 0 vs. Day 7	-23.52	-46.11 to -0.9287	Yes	*	0.0397	D-E
Day 0 vs. Monomer only	45.12	22.52 to 67.71	Yes	***	0.0002	D-F
Day 7 vs. Monomer only	68.64	46.04 to 91.23	Yes	****	<0.0001	E-F
Test details	Mean 1	Mean 2	Mean Diff.	SE of diff.	n1	n2	q	DF
100% seeds vs. 10% seeds	100	40.23	59.77	6.726	3	3	12.57	12
100% seeds vs. 1% seeds	100	6.34	93.66	6.726	3	3	19.69	12
100% seeds vs. Day 0	100	45.65	54.35	6.726	3	3	11.43	12
100% seeds vs. Day 7	100	69.17	30.83	6.726	3	3	6.483	12
100% seeds vs. Monomer only	100	0.5338	99.47	6.726	3	3	20.91	12
10% seeds vs. 1% seeds	40.23	6.34	33.89	6.726	3	3	7.126	12
10% seeds vs. Day 0	40.23	45.65	-5.42	6.726	3	3	1.14	12
10% seeds vs. Day 7	40.23	69.17	-28.94	6.726	3	3	6.085	12
10% seeds vs. Monomer only	40.23	0.5338	39.7	6.726	3	3	8.347	12
1% seeds vs. Day 0	6.34	45.65	-39.31	6.726	3	3	8.266	12
1% seeds vs. Day 7	6.34	69.17	-62.83	6.726	3	3	13.21	12
1% seeds vs. Monomer only	6.34	0.5338	5.806	6.726	3	3	1.221	12
Day 0 vs. Day 7	45.65	69.17	-23.52	6.726	3	3	4.946	12
Day 0 vs. Monomer only	45.65	0.5338	45.12	6.726	3	3	9.487	12
Day 7 vs. Monomer only	69.17	0.5338	68.64	6.726	3	3	14.43	12

## Sheet: Fig1d.AD 3RNC stat
Figure 1d source data for "Fluent Molecular Mixing of Tau Isoforms in Alzheimer’s Disease Neurofibrillary Tangles", Dregni et al.
Table Analyzed	[AD]3RNC
Data sets analyzed	A : 100% seeds	B : 10% seeds	C : 1% seeds	D : Day 0	E : Day 7
ANOVA summary
F	49.65
P value	<0.0001
P value summary	****
Significant diff. among means (P < 0.05)?	Yes
R square	0.9324
Brown-Forsythe test
F (DFn, DFd)	2.416 (5, 18)
P value	0.0764
P value summary	ns
Are SDs significantly different (P < 0.05)?	No
Bartlett's test
Bartlett's statistic (corrected)	31.3
P value	<0.0001
P value summary	****
Are SDs significantly different (P < 0.05)?	Yes
ANOVA table	SS	DF	MS	F (DFn, DFd)	P value
Treatment (between columns)	28586	5	5717	F (5, 18) = 49.65	P<0.0001
Residual (within columns)	2073	18	115.1
Total	30658	23
Data summary
Number of treatments (columns)	6
Number of values (total)	24
Tukey's multiple comparisons test	Mean Diff.	95.00% CI of diff.	Significant?	Summary	Adjusted P Value
100% seeds vs. 10% seeds	64.93	40.81 to 89.04	Yes	****	<0.0001	A-B
100% seeds vs. 1% seeds	96.3	72.18 to 120.4	Yes	****	<0.0001	A-C
100% seeds vs. Day 0	74.9	50.79 to 99.02	Yes	****	<0.0001	A-D
100% seeds vs. Day 7	39.01	14.9 to 63.13	Yes	***	0.0008	A-E
100% seeds vs. Monomer only	99.74	75.62 to 123.8	Yes	****	<0.0001	A-F
10% seeds vs. 1% seeds	31.37	7.258 to 55.49	Yes	**	0.0069	B-C
10% seeds vs. Day 0	9.975	-14.14 to 34.09	No	ns	0.7736	B-D
10% seeds vs. Day 7	-25.91	-50.03 to -1.799	Yes	*	0.0311	B-E
10% seeds vs. Monomer only	34.81	10.7 to 58.92	Yes	**	0.0027	B-F
1% seeds vs. Day 0	-21.4	-45.51 to 2.718	No	ns	0.0994	C-D
1% seeds vs. Day 7	-57.28	-81.4 to -33.17	Yes	****	<0.0001	C-E
1% seeds vs. Monomer only	3.437	-20.68 to 27.55	No	ns	0.9972	C-F
Day 0 vs. Day 7	-35.89	-60 to -11.77	Yes	**	0.002	D-E
Day 0 vs. Monomer only	24.83	0.7198 to 48.95	Yes	*	0.0414	D-F
Day 7 vs. Monomer only	60.72	36.61 to 84.84	Yes	****	<0.0001	E-F
Test details	Mean 1	Mean 2	Mean Diff.	SE of diff.	n1	n2	q	DF
100% seeds vs. 10% seeds	100	35.07	64.93	7.588	4	4	12.1	18
100% seeds vs. 1% seeds	100	3.702	96.3	7.588	4	4	17.95	18
100% seeds vs. Day 0	100	25.1	74.9	7.588	4	4	13.96	18
100% seeds vs. Day 7	100	60.99	39.01	7.588	4	4	7.271	18
100% seeds vs. Monomer only	100	0.2642	99.74	7.588	4	4	18.59	18
10% seeds vs. 1% seeds	35.07	3.702	31.37	7.588	4	4	5.847	18
10% seeds vs. Day 0	35.07	25.1	9.975	7.588	4	4	1.859	18
10% seeds vs. Day 7	35.07	60.99	-25.91	7.588	4	4	4.83	18
10% seeds vs. Monomer only	35.07	0.2642	34.81	7.588	4	4	6.488	18
1% seeds vs. Day 0	3.702	25.1	-21.4	7.588	4	4	3.988	18
1% seeds vs. Day 7	3.702	60.99	-57.28	7.588	4	4	10.68	18
1% seeds vs. Monomer only	3.702	0.2642	3.437	7.588	4	4	0.6407	18
Day 0 vs. Day 7	25.1	60.99	-35.89	7.588	4	4	6.689	18
Day 0 vs. Monomer only	25.1	0.2642	24.83	7.588	4	4	4.629	18
Day 7 vs. Monomer only	60.99	0.2642	60.72	7.588	4	4	11.32	18

## Sheet: Fig1d.AD 3RN4RC stat
Figure 1d source data for "Fluent Molecular Mixing of Tau Isoforms in Alzheimer’s Disease Neurofibrillary Tangles", Dregni et al.
Table Analyzed	[AD]3RN4RC
Data sets analyzed	A : 100% seeds	B : 10% seeds	C : 1% seeds	D : Day 0	E : Day 7
ANOVA summary
F	40.78
P value	<0.0001
P value summary	****
Significant diff. among means (P < 0.05)?	Yes
R square	0.9189
Brown-Forsythe test
F (DFn, DFd)	5.786 (5, 18)
P value	0.0024
P value summary	**
Are SDs significantly different (P < 0.05)?	Yes
Bartlett's test
Bartlett's statistic (corrected)	33.52
P value	<0.0001
P value summary	****
Are SDs significantly different (P < 0.05)?	Yes
ANOVA table	SS	DF	MS	F (DFn, DFd)	P value
Treatment (between columns)	30984	5	6197	F (5, 18) = 40.78	P<0.0001
Residual (within columns)	2735	18	151.9
Total	33719	23
Data summary
Number of treatments (columns)	6
Number of values (total)	24
Tukey's multiple comparisons test	Mean Diff.	95.00% CI of diff.	Significant?	Summary	Adjusted P Value
100% seeds vs. 10% seeds	80.86	53.16 to 108.6	Yes	****	<0.0001	A-B
100% seeds vs. 1% seeds	91.8	64.1 to 119.5	Yes	****	<0.0001	A-C
100% seeds vs. Day 0	72.22	44.52 to 99.92	Yes	****	<0.0001	A-D
100% seeds vs. Day 7	27.92	0.2188 to 55.62	Yes	*	0.0476	A-E
100% seeds vs. Monomer only	99.31	71.61 to 127	Yes	****	<0.0001	A-F
10% seeds vs. 1% seeds	10.94	-16.76 to 38.64	No	ns	0.8046	B-C
10% seeds vs. Day 0	-8.643	-36.34 to 19.06	No	ns	0.9147	B-D
10% seeds vs. Day 7	-52.94	-80.64 to -25.24	Yes	***	0.0001	B-E
10% seeds vs. Monomer only	18.45	-9.252 to 46.15	No	ns	0.3225	B-F
1% seeds vs. Day 0	-19.58	-47.28 to 8.122	No	ns	0.2655	C-D
1% seeds vs. Day 7	-63.88	-91.58 to -36.18	Yes	****	<0.0001	C-E
1% seeds vs. Monomer only	7.512	-20.19 to 35.21	No	ns	0.9509	C-F
Day 0 vs. Day 7	-44.3	-72 to -16.6	Yes	***	0.0009	D-E
Day 0 vs. Monomer only	27.09	-0.6098 to 54.79	No	ns	0.0574	D-F
Day 7 vs. Monomer only	71.39	43.69 to 99.09	Yes	****	<0.0001	E-F
Test details	Mean 1	Mean 2	Mean Diff.	SE of diff.	n1	n2	q	DF
100% seeds vs. 10% seeds	100	19.14	80.86	8.716	4	4	13.12	18
100% seeds vs. 1% seeds	100	8.2	91.8	8.716	4	4	14.89	18
100% seeds vs. Day 0	100	27.78	72.22	8.716	4	4	11.72	18
100% seeds vs. Day 7	100	72.08	27.92	8.716	4	4	4.53	18
100% seeds vs. Monomer only	100	0.6886	99.31	8.716	4	4	16.11	18
10% seeds vs. 1% seeds	19.14	8.2	10.94	8.716	4	4	1.774	18
10% seeds vs. Day 0	19.14	27.78	-8.643	8.716	4	4	1.402	18
10% seeds vs. Day 7	19.14	72.08	-52.94	8.716	4	4	8.59	18
10% seeds vs. Monomer only	19.14	0.6886	18.45	8.716	4	4	2.993	18
1% seeds vs. Day 0	8.2	27.78	-19.58	8.716	4	4	3.177	18
1% seeds vs. Day 7	8.2	72.08	-63.88	8.716	4	4	10.36	18
1% seeds vs. Monomer only	8.2	0.6886	7.512	8.716	4	4	1.219	18
Day 0 vs. Day 7	27.78	72.08	-44.3	8.716	4	4	7.188	18
Day 0 vs. Monomer only	27.78	0.6886	27.09	8.716	4	4	4.395	18
Day 7 vs. Monomer only	72.08	0.6886	71.39	8.716	4	4	11.58	18

## Sheet: Fig2e.15N-13C REDOR
Figure 2e source data for "Fluent Molecular Mixing of Tau Isoforms in Alzheimer’s Disease Neurofibrillary Tangles", Dregni et al.
	C:N 0:100		C:N 30:70		C:N 40:60		C:N 50:50		C:N 60:40		C:N 70:30		[AD]4RN3RC		[AD]3RN4RC
Mixing time/ms	S/S0	STD	S/S0	STD	S/S0	STD	S/S0	STD	S/S0	STD	S/S0	STD	S/S0	STD	S/S0	STD
0.1	1.00551	0.0134339	0.985342	0.0118688	1.00105	0.00798626	1.00039	0.0117247	1.00239	0.0079281	0.989856	0.00760257	0.99418	0.00602299	1.00125	0.00610289
0.2	0.999603	0.0134436	0.993046	0.0120969	0.998948	0.00798906	1.00482	0.011737	0.995684	0.00788168	1.00141	0.00774153	1.00311	0.0061191	0.994017	0.00608022
0.5	0.994437	0.0135402	0.985596	0.0123579	0.988071	0.0080255	0.990401	0.0119156	0.986554	0.00800852	0.984916	0.00772569	0.987023	0.00608763	0.996807	0.00616874
1	0.987229	0.0138553	0.965295	0.0125609	0.97157	0.00815312	0.976869	0.0120597	0.96955	0.00808129	0.963263	0.00784264	0.975423	0.00618499	0.975395	0.00617064
2	0.984761	0.0144872	0.956775	0.0130923	0.954785	0.0083706	0.959736	0.0125113	0.9459	0.00826748	0.939038	0.00805394	0.954534	0.00633043	0.947757	0.00625992
3	0.979971	0.0150936	0.939544	0.0135081	0.934049	0.00866366	0.938714	0.0129778	0.916075	0.00842147	0.912084	0.00829121	0.942546	0.00661412	0.914614	0.0063489
4	0.969163	0.0157471	0.914329	0.0139654	0.9154	0.00889155	0.894509	0.0131831	0.881969	0.0085752	0.870392	0.00841103	0.901271	0.00670181	0.888414	0.00655563
5	0.941452	0.0160112	0.896032	0.0143592	0.881395	0.00908136	0.872606	0.0137302	0.835147	0.00867734	0.828711	0.0085773	0.882283	0.00693929	0.857279	0.00670491
6	0.94373	0.0168854	0.861176	0.0145519	0.850547	0.00938979	0.841863	0.0141737	0.799231	0.00886681	0.787479	0.00881484	0.858481	0.00718823	0.804057	0.00675458
7	0.93861	0.0177698	0.829668	0.0149444	0.80677	0.00942716	0.784066	0.0143806	0.748359	0.00893311	0.739384	0.00896577	0.825115	0.0074217	0.768293	0.0069221
8	0.934645	0.018553	0.81739	0.0154357	0.782135	0.00976224	0.758844	0.0149066	0.705469	0.00904811	0.683635	0.00902396	0.792471	0.00757215	0.731302	0.00707242
9	0.928865	0.0193423	0.780839	0.0158602	0.743391	0.00992008	0.730237	0.0153883	0.66428	0.00920757	0.640489	0.00927569	0.760321	0.0077663	0.689507	0.00719763
10	0.924074	0.0201704	0.748841	0.0162457	0.724905	0.0103325	0.684199	0.015695	0.625216	0.00938175	0.591529	0.00937418	0.722952	0.00790797	0.645429	0.00732735
11	0.914466	0.0208573	0.724628	0.0166701	0.685528	0.0104445	0.65085	0.0161602	0.58471	0.00955009	0.550604	0.00961997	0.703818	0.00829247	0.609604	0.00745933
12	0.927005	0.0221394	0.703355	0.0173375	0.66038	0.0107999	0.607728	0.0163093	0.548007	0.0097504	0.511689	0.00979215	0.666768	0.00839725	0.565787	0.00761503
13	0.915054	0.0229137	0.671712	0.0175843	0.629803	0.0109696	0.574257	0.0170277	0.503486	0.00989542	0.472354	0.0100362	0.644352	0.00870084	0.532044	0.00787695
14	0.92151	0.0241294	0.646055	0.0181735	0.603722	0.0112677	0.549094	0.0173388	0.468768	0.0101064	0.436564	0.0102632	0.611019	0.00890838	0.500419	0.00797868
15	0.920992	0.0254862	0.633854	0.0190285	0.567932	0.0116281	0.519867	0.0181789	0.435476	0.0103467	0.403674	0.010501	0.583614	0.00919574	0.461889	0.0081954
16	0.901866	0.0267727	0.612456	0.0196821	0.54575	0.0119256	0.490091	0.0189133	0.396988	0.0105388	0.37252	0.0107287	0.570969	0.00957111	0.435473	0.00836222
17	0.895094	0.0274551	0.576214	0.0198851	0.522948	0.012218	0.453464	0.0194774	0.373432	0.0108975	0.342201	0.0111351	0.539425	0.00982235	0.416477	0.00869258
18	0.866612	0.0277922	0.552113	0.0204104	0.493972	0.0123327	0.440608	0.0198208	0.349808	0.0112212	0.315121	0.0113351	0.508788	0.0100151	0.386875	0.0088771
19	0.887281	0.0298065	0.543562	0.0208873	0.472753	0.0127955	0.409177	0.0206106	0.324381	0.0114999	0.288673	0.0117156	0.504406	0.010562	0.364114	0.00925066
20	0.875132	0.0314518	0.509463	0.0214905	0.445733	0.0130598	0.394957	0.021554	0.300917	0.0118903	0.264036	0.0119925	0.472465	0.0107124	0.345852	0.00954109
21	0.864594	0.0321464	0.505181	0.0223913	0.418121	0.0133774	0.366192	0.0220098	0.287717	0.0122521	0.251597	0.0125047	0.465504	0.0112517	0.309909	0.00968742
22	0.869281	0.034165	0.48664	0.0229245	0.403144	0.0138373	0.353283	0.0230096	0.266628	0.0125792	0.232885	0.0127217	0.443855	0.0116345	0.305306	0.0101134
23	0.841117	0.0351076	0.468399	0.0239293	0.381166	0.0141729	0.33556	0.0238716	0.253779	0.013092	0.205566	0.0132511	0.421454	0.011958	0.285327	0.0103773
24	0.8498	0.036971	0.472933	0.0249707	0.365865	0.0145476	0.30026	0.0245938	0.236018	0.013562	0.199235	0.0137016	0.396122	0.0122909	0.285408	0.0107541
25	0.837735	0.0378263	0.442097	0.0254539	0.37853	0.0152694	0.300089	0.0258543	0.224339	0.0139087	0.189819	0.0141863	0.398983	0.0128412	0.257572	0.0111385

## Sheet: FigS3d.Second Moment
Figure S3d source data for "Fluent Molecular Mixing of Tau Isoforms in Alzheimer’s Disease Neurofibrillary Tangles", Dregni et al.
Excel code used to generate second moment analysis 9 13C spin 50:50 curve
REDOR mixing time (ms)	N-N-N	C-N-N	N-N-C	C-N-C	N:C = 50:50			Sum of second moment (Hz)	# of spins		Residue	X	Y	Z	Atom type	Resi. type	Monomer position	N-C distance	Squared dipolar coupling (Hz^2)	In C-N-C simulation?
0	1	1	1	1	1		N-N-N	0	0	C	308	130.205	104.843	148.098	CA	ILE	Above	5.41905	355.387	1	5 carbons above, 5.0-5.6 A
0.1	1	0.999946	0.99998	0.999939	0.999967		C-N-N	5019.39	8	C	308	129.585	106.179	147.718	C	ILE	Above	5.5711	301.02	0
0.2	1	0.999786	0.999921	0.999757	0.999866		N-N-C	1842.08	5	C	308	131.602	104.671	147.465	CB	ILE	Above	5.01802	563.703	1
0.3	1	0.999518	0.999823	0.999454	0.999699		C-N-C	5689.72	9	C	308	132.221	103.35	147.919	CG1	ILE	Above	5.53019	314.632	1
0.4	1	0.999144	0.999686	0.999029	0.999465					C	308	133.458	102.93	147.167	CD1	ILE	Above	5.55185	307.337	0
0.5	1	0.998662	0.999509	0.998484	0.999164					C	306	128.681	98.116	143.693	CA	VAL	Center	5.61179	0	0
0.6	1	0.998074	0.999293	0.997818	0.998796					C	306	128.474	99.413	142.93	C	VAL	Center	4.36975	0	0
0.7	1	0.99738	0.999038	0.997031	0.998362					C	306	130.966	98.926	144.412	CG1	VAL	Center	4.92795	0	0
0.8	1	0.996579	0.998743	0.996123	0.997861					C	307	128.269	101.851	143.102	CA	GLN	Center	2.41461	0	0
0.9	1	0.995673	0.99841	0.995096	0.997295					C	307	129.324	102.759	143.71	C	GLN	Center	1.3284	0	0
1	1	0.99466	0.998037	0.993949	0.996662					C	307	126.884	102.429	143.369	CB	GLN	Center	3.34818	0	0
1.1	1	0.993543	0.997625	0.992683	0.995963					C	307	126.649	103.791	142.743	CG	GLN	Center	3.37812	0	0
1.2	1	0.99232	0.997175	0.991299	0.995198					C	307	125.24	104.296	142.971	CD	GLN	Center	4.84008	0	0
1.3	1	0.990993	0.996685	0.989796	0.994368					N	308	130.013	103.502	142.851	N	ILE	Center	0	0	0	Same residue, 2 carbons <2 A
1.4	1	0.989561	0.996156	0.988175	0.993473					C	308	130.919	104.564	143.268	CA	ILE	Center	1.4569	0	0	4 carbon 2-3 A
1.5	1	0.988026	0.995589	0.986437	0.992513					C	308	130.271	105.886	142.887	C	ILE	Center	2.39819	0	0	3 carbons 3-4A
1.6	1	0.986387	0.994983	0.984583	0.991488					C	308	132.319	104.421	142.64	CB	ILE	Center	2.49133	0	0	6 carbons 4-5 A
1.7	1	0.984646	0.994338	0.982613	0.990399					C	308	132.965	103.112	143.096	CG1	ILE	Center	2.98771	0	0	2 carbons 5-5.8A
1.8	1	0.982803	0.993654	0.980528	0.989246					C	308	133.222	105.578	143.079	CG2	ILE	Center	3.82876	0	0
1.9	1	0.980858	0.992932	0.978329	0.98803					C	308	134.213	102.719	142.348	CD1	ILE	Center	4.30187	0	0
2	1	0.978812	0.992171	0.976016	0.98675					C	309	129.936	108.226	143.532	CA	VAL	Center	4.77345	0	0
2.1	1	0.976665	0.991372	0.973591	0.985407					C	309	128.734	108.438	144.464	CB	VAL	Center	5.34806	0	0
2.2	1	0.974419	0.990535	0.971053	0.984002					C	309	127.657	107.41	144.157	CG2	VAL	Center	4.74646	0	0
2.3	1	0.972075	0.98966	0.968405	0.982535					C	307	129.061	101.533	138.265	CA	GLN	Below	5.08081	523.17	1	2 close carbons below, 4.1, 4.77 A
2.4	1	0.969632	0.988746	0.965646	0.981006					C	307	130.095	102.462	138.877	C	GLN	Below	4.10865	1870.89	1	6 additional carbons 5.0-5.7 A
2.5	1	0.967091	0.987795	0.962779	0.979416					C	307	127.663	102.083	138.528	CB	GLN	Below	5.12098	499.03	1
2.6	1	0.964454	0.986805	0.959803	0.977766					C	307	127.402	103.439	137.901	CG	GLN	Below	5.59677	292.833	0
2.7	1	0.961721	0.985778	0.956721	0.976055					C	308	131.652	104.3	138.441	CA	ILE	Below	4.77192	762.225	1
2.8	1	0.958893	0.984713	0.953533	0.974285					C	308	130.98	105.609	138.057	C	ILE	Below	5.32513	394.696	1
2.9	1	0.955971	0.983611	0.95024	0.972456					C	309	129.384	108.127	139.63	CB	VAL	Below	5.67108	270.551	0
3	1	0.952956	0.982471	0.946844	0.970568					C	309	128.329	107.077	139.319	CG2	VAL	Below	5.30014	405.992	1
3.1	1	0.949849	0.981295	0.943345	0.968622
3.2	1	0.946651	0.980081	0.939745	0.966619
3.3	1	0.943362	0.97883	0.936045	0.964559
3.4	1	0.939984	0.977542	0.932246	0.962443
3.5	1	0.936518	0.976218	0.928351	0.960272
3.6	1	0.932965	0.974857	0.924359	0.958045
3.7	1	0.929325	0.973459	0.920273	0.955764
3.8	1	0.925601	0.972026	0.916093	0.95343
3.9	1	0.921793	0.970556	0.911822	0.951043
4	1	0.917902	0.969051	0.907461	0.948604
4.1	1	0.91393	0.96751	0.903011	0.946113
4.2	1	0.909878	0.965933	0.898474	0.943571
4.3	1	0.905747	0.964321	0.893851	0.94098
4.4	1	0.901537	0.962674	0.889144	0.938339
4.5	1	0.897252	0.960992	0.884354	0.935649
4.6	1	0.892891	0.959276	0.879483	0.932912
4.7	1	0.888456	0.957524	0.874533	0.930128
4.8	1	0.883949	0.955739	0.869505	0.927298
4.9	1	0.87937	0.953919	0.864402	0.924423
5	1	0.874721	0.952065	0.859224	0.921502
5.1	1	0.870004	0.950177	0.853973	0.918539
5.2	1	0.865219	0.948256	0.848651	0.915532
5.3	1	0.860369	0.946302	0.843261	0.912483
5.4	1	0.855454	0.944314	0.837802	0.909393
5.5	1	0.850476	0.942294	0.832278	0.906262
5.6	1	0.845437	0.940241	0.82669	0.903092
5.7	1	0.840337	0.938156	0.82104	0.899883
5.8	1	0.835179	0.936038	0.81533	0.896637
5.9	1	0.829964	0.933889	0.809561	0.893353
6	1	0.824693	0.931708	0.803735	0.890034
6.1	1	0.819367	0.929495	0.797855	0.886679
6.2	1	0.813989	0.927252	0.791921	0.88329
6.3	1	0.80856	0.924977	0.785936	0.879868
6.4	1	0.80308	0.922672	0.779901	0.876413
6.5	1	0.797553	0.920336	0.773819	0.872927
6.6	1	0.791979	0.91797	0.767691	0.86941
6.7	1	0.786359	0.915574	0.76152	0.865863
6.8	1	0.780696	0.913149	0.755306	0.862288
6.9	1	0.77499	0.910694	0.749052	0.858684
7	1	0.769244	0.90821	0.74276	0.855054
7.1	1	0.763459	0.905698	0.736431	0.851397
7.2	1	0.757636	0.903156	0.730067	0.847715
7.3	1	0.751777	0.900587	0.72367	0.844009
7.4	1	0.745884	0.897989	0.717243	0.840279
7.5	1	0.739957	0.895364	0.710786	0.836527
7.6	1	0.733999	0.892712	0.704302	0.832753
7.7	1	0.728011	0.890032	0.697793	0.828959
7.8	1	0.721994	0.887325	0.691259	0.825145
7.9	1	0.715951	0.884592	0.684704	0.821312
8	1	0.709882	0.881833	0.678128	0.817461
8.1	1	0.703789	0.879048	0.671535	0.813593
8.2	1	0.697674	0.876237	0.664924	0.809709
8.3	1	0.691538	0.873401	0.658299	0.805809
8.4	1	0.685382	0.870539	0.651661	0.801895
8.5	1	0.679208	0.867653	0.645011	0.797968
8.6	1	0.673018	0.864743	0.638352	0.794028
8.7	1	0.666813	0.861809	0.631684	0.790077
8.8	1	0.660595	0.85885	0.625011	0.786114
8.9	1	0.654364	0.855869	0.618333	0.782141
9	1	0.648123	0.852864	0.611652	0.77816
9.1	1	0.641872	0.849836	0.60497	0.774169
9.2	1	0.635614	0.846786	0.598288	0.770172
9.3	1	0.62935	0.843713	0.591608	0.766168
9.4	1	0.62308	0.840619	0.584932	0.762158
9.5	1	0.616807	0.837503	0.578261	0.758142
9.6	1	0.610531	0.834366	0.571596	0.754123
9.7	1	0.604255	0.831207	0.56494	0.750101
9.8	1	0.597979	0.828029	0.558293	0.746075
9.9	1	0.591705	0.82483	0.551658	0.742048
10	1	0.585434	0.821611	0.545036	0.73802
10.1	1	0.579168	0.818372	0.538427	0.733992
10.2	1	0.572907	0.815115	0.531835	0.729964
10.3	1	0.566654	0.811838	0.525259	0.725938
10.4	1	0.560408	0.808543	0.518701	0.721913
10.5	1	0.554172	0.805229	0.512163	0.717891
10.6	1	0.547947	0.801898	0.505647	0.713873
10.7	1	0.541734	0.798549	0.499152	0.709859
10.8	1	0.535533	0.795182	0.492681	0.705849
10.9	1	0.529347	0.791799	0.486235	0.701845
11	1	0.523177	0.788399	0.479815	0.697848
11.1	1	0.517023	0.784983	0.473423	0.693857
11.2	1	0.510887	0.781551	0.467059	0.689874
11.3	1	0.504769	0.778103	0.460724	0.685899
11.4	1	0.498672	0.77464	0.45442	0.681933
11.5	1	0.492595	0.771163	0.448149	0.677977
11.6	1	0.48654	0.76767	0.44191	0.67403
11.7	1	0.480508	0.764164	0.435705	0.670094
11.8	1	0.4745	0.760644	0.429535	0.66617
11.9	1	0.468518	0.75711	0.423401	0.662257
12	1	0.462561	0.753563	0.417303	0.658357
12.1	1	0.45663	0.750003	0.411244	0.654469
12.2	1	0.450728	0.74643	0.405224	0.650595
12.3	1	0.444854	0.742845	0.399243	0.646736
12.4	1	0.43901	0.739249	0.393303	0.64289
12.5	1	0.433196	0.735641	0.387404	0.63906
12.6	1	0.427414	0.732022	0.381547	0.635246
12.7	1	0.421663	0.728392	0.375733	0.631447
12.8	1	0.415945	0.724751	0.369963	0.627665
12.9	1	0.410261	0.721101	0.364238	0.6239
13	1	0.404611	0.71744	0.358557	0.620152
13.1	1	0.398997	0.713771	0.352922	0.616422
13.2	1	0.393418	0.710092	0.347334	0.612711
13.3	1	0.387875	0.706404	0.341792	0.609018
13.4	1	0.38237	0.702707	0.336298	0.605344
13.5	1	0.376903	0.699003	0.330853	0.60169
13.6	1	0.371473	0.695291	0.325456	0.598055
13.7	1	0.366083	0.691571	0.320108	0.594441
13.8	1	0.360733	0.687844	0.314809	0.590847
13.9	1	0.355422	0.684111	0.309561	0.587274
14	1	0.350153	0.680371	0.304364	0.583722
14.1	1	0.344924	0.676625	0.299217	0.580191
14.2	1	0.339737	0.672873	0.294122	0.576683
14.3	1	0.334592	0.669115	0.289078	0.573196
14.4	1	0.32949	0.665352	0.284087	0.569732
14.5	1	0.324431	0.661585	0.279147	0.566291
14.6	1	0.319416	0.657813	0.274261	0.562872
14.7	1	0.314444	0.654037	0.269427	0.559477
14.8	1	0.309517	0.650257	0.264646	0.556105
14.9	1	0.304634	0.646473	0.259918	0.552756
15	1	0.299796	0.642686	0.255244	0.549432
15.1	1	0.295003	0.638896	0.250624	0.546131
15.2	1	0.290256	0.635104	0.246057	0.542854
15.3	1	0.285555	0.631309	0.241545	0.539602
15.4	1	0.2809	0.627512	0.237086	0.536374
15.5	1	0.276291	0.623714	0.232681	0.533171
15.6	1	0.271728	0.619914	0.22833	0.529993
15.7	1	0.267213	0.616113	0.224034	0.52684
15.8	1	0.262744	0.612312	0.219792	0.523712
15.9	1	0.258322	0.60851	0.215604	0.520609
16	1	0.253948	0.604708	0.21147	0.517531
16.1	1	0.249621	0.600906	0.20739	0.514479
16.2	1	0.245341	0.597104	0.203364	0.511452
16.3	1	0.241109	0.593303	0.199392	0.508451
16.4	1	0.236924	0.589503	0.195474	0.505475
16.5	1	0.232787	0.585705	0.191609	0.502525
16.6	1	0.228698	0.581908	0.187799	0.499601
16.7	1	0.224657	0.578113	0.184041	0.496703
16.8	1	0.220663	0.57432	0.180337	0.49383
16.9	1	0.216718	0.570529	0.176687	0.490983
17	1	0.21282	0.566742	0.173088	0.488163
17.1	1	0.20897	0.562957	0.169543	0.485367
17.2	1	0.205167	0.559176	0.16605	0.482598
17.3	1	0.201412	0.555398	0.16261	0.479855
17.4	1	0.197705	0.551624	0.159221	0.477137
17.5	1	0.194045	0.547854	0.155884	0.474446
17.6	1	0.190432	0.544089	0.152598	0.47178
17.7	1	0.186867	0.540328	0.149364	0.46914
17.8	1	0.183349	0.536572	0.14618	0.466525
17.9	1	0.179878	0.532822	0.143047	0.463937
18	1	0.176453	0.529076	0.139964	0.461373
18.1	1	0.173075	0.525337	0.136931	0.458836
18.2	1	0.169744	0.521603	0.133947	0.456324
18.3	1	0.166459	0.517876	0.131013	0.453837
18.4	1	0.16322	0.514155	0.128127	0.451375
18.5	1	0.160027	0.51044	0.125289	0.448939
18.6	1	0.15688	0.506733	0.1225	0.446528
18.7	1	0.153778	0.503033	0.119758	0.444142
18.8	1	0.150721	0.49934	0.117063	0.441781
18.9	1	0.14771	0.495654	0.114415	0.439445
19	1	0.144743	0.491977	0.111813	0.437133
19.1	1	0.14182	0.488308	0.109258	0.434846
19.2	1	0.138941	0.484647	0.106747	0.432584
19.3	1	0.136107	0.480994	0.104282	0.430346
19.4	1	0.133316	0.477351	0.101861	0.428132
19.5	1	0.130568	0.473716	0.0994846	0.425942
19.6	1	0.127863	0.470091	0.0971517	0.423776
19.7	1	0.125201	0.466475	0.0948619	0.421634
19.8	1	0.122581	0.462868	0.0926148	0.419516
19.9	1	0.120003	0.459272	0.09041	0.417421
20	1	0.117466	0.455685	0.088247	0.41535
20.1	1	0.114971	0.452109	0.0861253	0.413301
20.2	1	0.112517	0.448543	0.0840443	0.411276
20.3	1	0.110103	0.444988	0.0820037	0.409274
20.4	1	0.10773	0.441443	0.080003	0.407294
20.5	1	0.105397	0.43791	0.0780416	0.405337
20.6	1	0.103103	0.434388	0.076119	0.403402
20.7	1	0.100848	0.430877	0.0742348	0.40149
20.8	1	0.098632	0.427378	0.0723884	0.399599
20.9	1	0.0964543	0.42389	0.0705794	0.397731
21	1	0.0943146	0.420415	0.0688072	0.395884
21.1	1	0.0922125	0.416951	0.0670714	0.394059
21.2	1	0.0901476	0.4135	0.0653715	0.392255
21.3	1	0.0881195	0.410061	0.0637069	0.390472
21.4	1	0.0861278	0.406635	0.0620772	0.38871
21.5	1	0.0841721	0.403222	0.0604818	0.386969
21.6	1	0.082252	0.399822	0.0589202	0.385249
21.7	1	0.0803671	0.396435	0.057392	0.383548
21.8	1	0.078517	0.393061	0.0558967	0.381869
21.9	1	0.0767012	0.3897	0.0544337	0.380209
22	1	0.0749194	0.386353	0.0530026	0.378569
22.1	1	0.0731712	0.38302	0.0516028	0.376948
22.2	1	0.0714561	0.3797	0.0502339	0.375348
22.3	1	0.0697738	0.376395	0.0488954	0.373766
22.4	1	0.0681238	0.373103	0.0475867	0.372203
22.5	1	0.0665056	0.369826	0.0463075	0.37066
22.6	1	0.064919	0.366563	0.0450572	0.369135
22.7	1	0.0633634	0.363315	0.0438353	0.367628
22.8	1	0.0618385	0.360081	0.0426414	0.36614
22.9	1	0.0603438	0.356862	0.041475	0.36467
23	1	0.0588789	0.353658	0.0403356	0.363218
23.1	1	0.0574434	0.350469	0.0392227	0.361784
23.2	1	0.056037	0.347296	0.0381359	0.360367
23.3	1	0.0546591	0.344137	0.0370747	0.358968
23.4	1	0.0533094	0.340994	0.0360387	0.357585
23.5	1	0.0519874	0.337866	0.0350273	0.35622
23.6	1	0.0506928	0.334753	0.0340402	0.354872
23.7	1	0.0494252	0.331656	0.0330769	0.35354
23.8	1	0.0481841	0.328575	0.032137	0.352224
23.9	1	0.0469691	0.32551	0.03122	0.350925
24	1	0.0457799	0.322461	0.0303255	0.349642
24.1	1	0.044616	0.319428	0.029453	0.348374
24.2	1	0.043477	0.316411	0.0286022	0.347122
24.3	1	0.0423625	0.31341	0.0277726	0.345886
24.4	1	0.0412723	0.310425	0.0269637	0.344665
24.5	1	0.0402057	0.307457	0.0261753	0.343459
24.6	1	0.0391626	0.304505	0.0254068	0.342268
24.7	1	0.0381424	0.301569	0.0246578	0.341092
24.8	1	0.0371448	0.29865	0.0239281	0.339931
24.9	1	0.0361694	0.295748	0.0232171	0.338784
25	1	0.0352159	0.292862	0.0225245	0.337651
25.1	1	0.0342838	0.289994	0.02185	0.336532
25.2	1	0.0333729	0.287142	0.021193	0.335427
25.3	1	0.0324826	0.284306	0.0205534	0.334336
25.4	1	0.0316128	0.281488	0.0199306	0.333258
25.5	1	0.0307629	0.278687	0.0193243	0.332194
25.6	1	0.0299327	0.275903	0.0187342	0.331142
25.7	1	0.0291217	0.273136	0.0181599	0.330104
25.8	1	0.0283297	0.270386	0.0176011	0.329079
25.9	1	0.0275563	0.267653	0.0170574	0.328067
26	1	0.0268011	0.264937	0.0165285	0.327067
26.1	1	0.0260638	0.262239	0.016014	0.326079
26.2	1	0.0253441	0.259558	0.0155137	0.325104
26.3	1	0.0246417	0.256894	0.0150272	0.324141
26.4	1	0.0239561	0.254248	0.0145542	0.32319
26.5	1	0.0232871	0.251619	0.0140943	0.32225
26.6	1	0.0226344	0.249007	0.0136474	0.321322
26.7	1	0.0219976	0.246413	0.013213	0.320406
26.8	1	0.0213764	0.243836	0.0127908	0.319501
26.9	1	0.0207706	0.241277	0.0123807	0.318607
27	1	0.0201798	0.238735	0.0119822	0.317724
27.1	1	0.0196036	0.236211	0.0115952	0.316852
27.2	1	0.0190419	0.233704	0.0112193	0.315991
27.3	1	0.0184943	0.231215	0.0108543	0.315141
27.4	1	0.0179605	0.228743	0.0104999	0.314301
27.5	1	0.0174403	0.226289	0.0101558	0.313471
27.6	1	0.0169333	0.223852	0.0098218	0.312652
27.7	1	0.0164393	0.221433	0.00949763	0.311842
27.8	1	0.015958	0.219031	0.00918305	0.311043
27.9	1	0.0154891	0.216647	0.00887781	0.310254
28	1	0.0150324	0.214281	0.00858167	0.309474
28.1	1	0.0145876	0.211932	0.00829441	0.308703
28.2	1	0.0141545	0.2096	0.00801578	0.307943
28.3	1	0.0137327	0.207286	0.00774558	0.307191
28.4	1	0.0133221	0.204989	0.00748358	0.306449
28.5	1	0.0129224	0.20271	0.00722956	0.305716
28.6	1	0.0125333	0.200449	0.00698332	0.304991
28.7	1	0.0121546	0.198205	0.00674464	0.304276
28.8	1	0.0117861	0.195978	0.00651333	0.303569
28.9	1	0.0114276	0.193769	0.00628919	0.302871
29	1	0.0110788	0.191577	0.00607203	0.302182
29.1	1	0.0107395	0.189402	0.00586166	0.301501
29.2	1	0.0104094	0.187245	0.00565788	0.300828
29.3	1	0.0100884	0.185105	0.00546053	0.300163
29.4	1	0.0097763	0.182982	0.00526942	0.299507
29.5	1	0.00947282	0.180877	0.00508438	0.298858
29.6	1	0.00917777	0.178788	0.00490525	0.298218
29.7	1	0.00889096	0.176717	0.00473185	0.297585
29.8	1	0.00861219	0.174663	0.00456403	0.29696
29.9	1	0.00834127	0.172626	0.00440162	0.296342
30	1	0.008078	0.170607	0.00424448	0.295732

## Sheet: FigS4f.3RN-4RC REDOR
Figure S4f source data for "Fluent Molecular Mixing of Tau Isoforms in Alzheimer’s Disease Neurofibrillary Tangles", Dregni et al.
	[AD]3RN4RC #1		[AD]3RN4RC #2
Mixing time/ms	S/S0	STD	S/S0	STD
0.1	1.00348	0.00878786	0.999023	0.0084708
0.2	0.997327	0.00880135	0.990708	0.00839122
0.5	0.996064	0.00884181	0.997551	0.0086044
1	0.974455	0.00889228	0.976335	0.00855771
2	0.952204	0.00903204	0.94331	0.00866998
3	0.921037	0.00916796	0.908192	0.00878536
4	0.883089	0.00938049	0.893739	0.00916034
5	0.861911	0.00967072	0.852646	0.0092898
6	0.80254	0.00974775	0.805575	0.00935302
7	0.77	0.0100388	0.766586	0.00953334
8	0.73007	0.0102674	0.732534	0.0097292
9	0.697776	0.0105055	0.681238	0.00984166
10	0.650858	0.0106435	0.64	0.0100735
11	0.614118	0.010861	0.605091	0.0102277
12	0.574518	0.011177	0.557056	0.0103455
13	0.548922	0.0116467	0.515166	0.0106084
14	0.504798	0.0117089	0.49604	0.0108416
15	0.463929	0.0120092	0.45985	0.0111552
16	0.447534	0.0123048	0.423412	0.0113269
17	0.422471	0.0127672	0.410483	0.0118001
18	0.383129	0.0130691	0.390622	0.0120171
19	0.371045	0.0137282	0.357183	0.0124031
20	0.34671	0.0141188	0.344995	0.012837
21	0.314577	0.0143709	0.305242	0.0129947
22	0.309171	0.0149015	0.30144	0.0136773
23	0.299806	0.0154082	0.270848	0.0139048
24	0.275327	0.0160752	0.295489	0.0142895
25	0.254289	0.0167313	0.260855	0.0147081

## Sheet: FigS4I.4RN-3RC REDOR
Figure S4I source data for "Fluent Molecular Mixing of Tau Isoforms in Alzheimer’s Disease Neurofibrillary Tangles", Dregni et al.
	[AD]4RN3RC #1		[AD]4RN3RC #2
Mixing time/ms	S/S0	STD	S/S0	STD
0.1	0.997426	0.00905106	0.990933	0.00794884
0.2	1.00401	0.00913694	1.0022	0.00814185
0.5	0.985718	0.00907795	0.988329	0.00811344
1	0.976949	0.00923648	0.973897	0.00822824
2	0.957407	0.00951354	0.951662	0.00835404
3	0.94862	0.0100136	0.936472	0.00864379
4	0.893277	0.0100137	0.909265	0.00890976
5	0.876546	0.0104145	0.88802	0.00917356
6	0.854016	0.0108455	0.862946	0.00943699
7	0.833813	0.0113387	0.816416	0.00957916
8	0.796519	0.0115309	0.788423	0.00981773
9	0.757281	0.0117734	0.76336	0.0101316
10	0.713859	0.0119451	0.732044	0.0103662
11	0.707566	0.0126806	0.70007	0.0106893
12	0.664073	0.0127509	0.669462	0.0109302
13	0.637529	0.0132221	0.651174	0.0113135
14	0.607602	0.0135595	0.614435	0.0115576
15	0.583612	0.0140319	0.583616	0.0118891
16	0.566319	0.0146181	0.575618	0.0123586
17	0.530265	0.014883	0.548585	0.0128223
18	0.501519	0.0151441	0.516056	0.0131098
19	0.493838	0.0160856	0.514975	0.0136922
20	0.458907	0.016092	0.486024	0.0141446
21	0.459671	0.0171296	0.471336	0.0145939
22	0.435224	0.017692	0.452487	0.0151142
23	0.405736	0.0181093	0.437173	0.0156215
24	0.376348	0.0185259	0.415895	0.0161572
25	0.400472	0.0195797	0.397493	0.0166198
